# Supplementary material for: Expansion of the Genotypic and Phenotypic Spectrum of TCTN3-Related Joubert Syndrome
Source: Genes (Basel). 2025 Jun 13;16(6):706. doi: 10.3390/genes16060706 (PMC12193267; doi:10.3390/genes16060706)
Supplement: Supplementary file 1 [file genes-16-00706-s001.zip]

Archive with 1 entries (1 files):
- cDNA PCR GEL.tif
